# Supplementary material for: Inhibitors of De Novo Guanylate Biosynthesis Enhance the Potency of MAPK Cascade Inhibitors Against Colorectal Cancer
Source: Int J Mol Sci. 2025 Dec 11;26(24):11959. doi: 10.3390/ijms262411959 (PMC12732750; doi:10.3390/ijms262411959)
Supplement: Supplementary file 1 [file ijms-26-11959-s001.zip]

Archive with 1 entries (1 files):
- ijms-3979487-supplementary.pdf
